# Supplementary material for: Does Speaking Two Dialects in Daily Life Affect Executive Functions? An Event-Related Potential Study
Source: PLoS One. 2016 Mar 18;11(3):e0150492. doi: 10.1371/journal.pone.0150492 (PMC4798723; doi:10.1371/journal.pone.0150492)
Supplement: S1 Data — (ZIP) [file pone.0150492.s001.zip]

Archive with 238 entries (235 files):
- Upload data/
- Upload data/average_11_102.avg
- __MACOSX/
- __MACOSX/Upload data/
- __MACOSX/Upload data/._average_11_102.avg
- Upload data/average_11_104.avg
- __MACOSX/Upload data/._average_11_104.avg
- Upload data/average_11_105.avg
- __MACOSX/Upload data/._average_11_105.avg
- Upload data/average_11_106.avg
- __MACOSX/Upload data/._average_11_106.avg
- Upload data/average_11_107.avg
- __MACOSX/Upload data/._average_11_107.avg
- Upload data/average_11_108.avg
- __MACOSX/Upload data/._average_11_108.avg
- Upload data/average_11_109.avg
- __MACOSX/Upload data/._average_11_109.avg
- Upload data/average_11_110.avg
- __MACOSX/Upload data/._average_11_110.avg
- Upload data/average_11_113.avg
- __MACOSX/Upload data/._average_11_113.avg
- Upload data/average_11_114.avg
- __MACOSX/Upload data/._average_11_114.avg
- Upload data/average_11_115.avg
- __MACOSX/Upload data/._average_11_115.avg
- Upload data/average_11_116.avg
- __MACOSX/Upload data/._average_11_116.avg
- Upload data/average_11_117.avg
- __MACOSX/Upload data/._average_11_117.avg
- Upload data/average_11_118.avg
- __MACOSX/Upload data/._average_11_118.avg
- Upload data/average_11_119.avg
- __MACOSX/Upload data/._average_11_119.avg
- Upload data/average_11_120.avg
- __MACOSX/Upload data/._average_11_120.avg
- Upload data/average_11_122.avg
- __MACOSX/Upload data/._average_11_122.avg
- Upload data/average_11_123.avg
- __MACOSX/Upload data/._average_11_123.avg
- Upload data/average_11_124.avg
- __MACOSX/Upload data/._average_11_124.avg
- Upload data/average_11_125.avg
- __MACOSX/Upload data/._average_11_125.avg
- Upload data/average_11_204.avg
- __MACOSX/Upload data/._average_11_204.avg
- Upload data/average_11_205.avg
- __MACOSX/Upload data/._average_11_205.avg
- Upload data/average_11_206.avg
- __MACOSX/Upload data/._average_11_206.avg
- Upload data/average_11_207.avg
- __MACOSX/Upload data/._average_11_207.avg
- Upload data/average_11_208.avg
- __MACOSX/Upload data/._average_11_208.avg
- Upload data/average_11_209.avg
- __MACOSX/Upload data/._average_11_209.avg
- Upload data/average_11_211.avg
- __MACOSX/Upload data/._average_11_211.avg
- Upload data/average_11_212.avg
- __MACOSX/Upload data/._average_11_212.avg
- Upload data/average_11_213.avg
- __MACOSX/Upload data/._average_11_213.avg
- Upload data/average_11_214.avg
- __MACOSX/Upload data/._average_11_214.avg
- Upload data/average_11_215.avg
- __MACOSX/Upload data/._average_11_215.avg
- Upload data/average_11_216.avg
- __MACOSX/Upload data/._average_11_216.avg
- Upload data/average_11_217.avg
- __MACOSX/Upload data/._average_11_217.avg
- Upload data/average_11_221.avg
- __MACOSX/Upload data/._average_11_221.avg
- Upload data/average_11_223.avg
- __MACOSX/Upload data/._average_11_223.avg
- Upload data/average_11_224.avg
- __MACOSX/Upload data/._average_11_224.avg
- Upload data/average_11_225.avg
- __MACOSX/Upload data/._average_11_225.avg
- Upload data/average_11_228.avg
- __MACOSX/Upload data/._average_11_228.avg
- Upload data/average_11_229.avg
- __MACOSX/Upload data/._average_11_229.avg
- Upload data/average_22_102.avg
- __MACOSX/Upload data/._average_22_102.avg
- Upload data/average_22_104.avg
- __MACOSX/Upload data/._average_22_104.avg
- Upload data/average_22_105.avg
- __MACOSX/Upload data/._average_22_105.avg
- Upload data/average_22_106.avg
- __MACOSX/Upload data/._average_22_106.avg
- Upload data/average_22_107.avg
- __MACOSX/Upload data/._average_22_107.avg
- Upload data/average_22_108.avg
- __MACOSX/Upload data/._average_22_108.avg
- Upload data/average_22_109.avg
- __MACOSX/Upload data/._average_22_109.avg
- Upload data/average_22_110.avg
- __MACOSX/Upload data/._average_22_110.avg
- Upload data/average_22_113.avg
- __MACOSX/Upload data/._average_22_113.avg
- Upload data/average_22_114.avg
- __MACOSX/Upload data/._average_22_114.avg
- Upload data/average_22_115.avg
- __MACOSX/Upload data/._average_22_115.avg
- Upload data/average_22_116.avg
- __MACOSX/Upload data/._average_22_116.avg
- Upload data/average_22_117.avg
- __MACOSX/Upload data/._average_22_117.avg
- Upload data/average_22_118.avg
- __MACOSX/Upload data/._average_22_118.avg
- Upload data/average_22_119.avg
- __MACOSX/Upload data/._average_22_119.avg
- Upload data/average_22_120.avg
- __MACOSX/Upload data/._average_22_120.avg
- Upload data/average_22_122.avg
- __MACOSX/Upload data/._average_22_122.avg
- Upload data/average_22_123.avg
- __MACOSX/Upload data/._average_22_123.avg
- Upload data/average_22_124.avg
- __MACOSX/Upload data/._average_22_124.avg
- Upload data/average_22_125.avg
- __MACOSX/Upload data/._average_22_125.avg
- Upload data/average_22_204.avg
- __MACOSX/Upload data/._average_22_204.avg
- Upload data/average_22_205.avg
- __MACOSX/Upload data/._average_22_205.avg
- Upload data/average_22_206.avg
- __MACOSX/Upload data/._average_22_206.avg
- Upload data/average_22_207.avg
- __MACOSX/Upload data/._average_22_207.avg
- Upload data/average_22_208.avg
- __MACOSX/Upload data/._average_22_208.avg
- Upload data/average_22_209.avg
- __MACOSX/Upload data/._average_22_209.avg
- Upload data/average_22_211.avg
- __MACOSX/Upload data/._average_22_211.avg
- Upload data/average_22_212.avg
- __MACOSX/Upload data/._average_22_212.avg
- Upload data/average_22_213.avg
- __MACOSX/Upload data/._average_22_213.avg
- Upload data/average_22_214.avg
- __MACOSX/Upload data/._average_22_214.avg
- Upload data/average_22_215.avg
- __MACOSX/Upload data/._average_22_215.avg
- Upload data/average_22_216.avg
- __MACOSX/Upload data/._average_22_216.avg
- Upload data/average_22_217.avg
- __MACOSX/Upload data/._average_22_217.avg
- Upload data/average_22_221.avg
- __MACOSX/Upload data/._average_22_221.avg
- Upload data/average_22_223.avg
- __MACOSX/Upload data/._average_22_223.avg
- Upload data/average_22_224.avg
- __MACOSX/Upload data/._average_22_224.avg
- Upload data/average_22_225.avg
- __MACOSX/Upload data/._average_22_225.avg
- Upload data/average_22_228.avg
- __MACOSX/Upload data/._average_22_228.avg
- Upload data/average_22_229.avg
- __MACOSX/Upload data/._average_22_229.avg
- Upload data/average_33_102.avg
- __MACOSX/Upload data/._average_33_102.avg
- Upload data/average_33_104.avg
- __MACOSX/Upload data/._average_33_104.avg
- Upload data/average_33_105.avg
- __MACOSX/Upload data/._average_33_105.avg
- Upload data/average_33_106.avg
- __MACOSX/Upload data/._average_33_106.avg
- Upload data/average_33_107.avg
- __MACOSX/Upload data/._average_33_107.avg
- Upload data/average_33_108.avg
- __MACOSX/Upload data/._average_33_108.avg
- Upload data/average_33_109.avg
- __MACOSX/Upload data/._average_33_109.avg
- Upload data/average_33_110.avg
- __MACOSX/Upload data/._average_33_110.avg
- Upload data/average_33_113.avg
- __MACOSX/Upload data/._average_33_113.avg
- Upload data/average_33_114.avg
- __MACOSX/Upload data/._average_33_114.avg
- Upload data/average_33_115.avg
- __MACOSX/Upload data/._average_33_115.avg
- Upload data/average_33_116.avg
- __MACOSX/Upload data/._average_33_116.avg
- Upload data/average_33_117.avg
- __MACOSX/Upload data/._average_33_117.avg
- Upload data/average_33_118.avg
- __MACOSX/Upload data/._average_33_118.avg
- Upload data/average_33_119.avg
- __MACOSX/Upload data/._average_33_119.avg
- Upload data/average_33_120.avg
- __MACOSX/Upload data/._average_33_120.avg
- Upload data/average_33_122.avg
- __MACOSX/Upload data/._average_33_122.avg
- Upload data/average_33_123.avg
- __MACOSX/Upload data/._average_33_123.avg
- Upload data/average_33_124.avg
- __MACOSX/Upload data/._average_33_124.avg
- Upload data/average_33_125.avg
- __MACOSX/Upload data/._average_33_125.avg
- Upload data/average_33_204.avg
- __MACOSX/Upload data/._average_33_204.avg
- Upload data/average_33_205.avg
- __MACOSX/Upload data/._average_33_205.avg
- Upload data/average_33_206.avg
- __MACOSX/Upload data/._average_33_206.avg
- Upload data/average_33_207.avg
- __MACOSX/Upload data/._average_33_207.avg
- Upload data/average_33_208.avg
- __MACOSX/Upload data/._average_33_208.avg
- Upload data/average_33_209.avg
- __MACOSX/Upload data/._average_33_209.avg
- Upload data/average_33_211.avg
- __MACOSX/Upload data/._average_33_211.avg
- Upload data/average_33_212.avg
- __MACOSX/Upload data/._average_33_212.avg
- Upload data/average_33_213.avg
- __MACOSX/Upload data/._average_33_213.avg
- Upload data/average_33_214.avg
- __MACOSX/Upload data/._average_33_214.avg
- Upload data/average_33_215.avg
- __MACOSX/Upload data/._average_33_215.avg
- Upload data/average_33_216.avg
- __MACOSX/Upload data/._average_33_216.avg
- Upload data/average_33_217.avg
- __MACOSX/Upload data/._average_33_217.avg
- Upload data/average_33_221.avg
- __MACOSX/Upload data/._average_33_221.avg
- Upload data/average_33_223.avg
- __MACOSX/Upload data/._average_33_223.avg
- Upload data/average_33_224.avg
- __MACOSX/Upload data/._average_33_224.avg
- Upload data/average_33_225.avg
- __MACOSX/Upload data/._average_33_225.avg
- Upload data/average_33_228.avg
- __MACOSX/Upload data/._average_33_228.avg
- Upload data/average_33_229.avg
- __MACOSX/Upload data/._average_33_229.avg
- __MACOSX/._Upload data
